# Supplementary material for: Predicting the potential distribution of the endemic seabird Pelecanus thagus in the Humboldt Current Large Marine Ecosystem under different climate change scenarios
Source: PeerJ. 2019 Oct 25;7:e7642. doi: 10.7717/peerj.7642 (PMC6816470; doi:10.7717/peerj.7642)
Supplement: Supplemental Information 2 — Confirmed information from 34 pelican nesting sites, in all their spatial distribution. [file peerj-07-7642-s002.csv]

ID	Y	X
1	-3,170947	-80,435892
2	-6,42778	-80,85806
3	-6,95111	-80,68889
4	-7,79167	-79,59278
5	-8,53472	-78,96306
6	-8,56611	-76,96806
7	-12,79211	-76,62806
8	-13,73139	-76,39553
9	-14,31722	-76,16194
10	-15,36786	-75,1935
11	-17,70783	-71,38056
12	-20,810798	-70,209412
13	-20,835463	-70,180401
14	-20,912273	-70,142798
15	-21,900524	-70,188853
16	-22,095968	-70,220577
17	-22,284486	-70,246888
18	-23,087591	-70,579316
19	-23,36751	-70,611451
20	-23,446872	-70,609135
21	-23,506637	-70,427045
22	-25,399643	-70,517557
23	-25,892287	-70,702933
24	-32,586456	-71,457055
25	-32,889304	-71,521168
26	-33,272341	-71,673979
27	-33,359774	-71,687364
28	-33,364644	-71,694719
29	-33,971763	-71,891967
30	-35,327876	-72,434541
31	-36,786361	-73,219705
32	-36,962772	-73,540646
33	-37,161783	-73,608855
34	-38,421862	-73,926918
